# Supplementary material for: Apical-Out Human Airway Organoids Modeling SARS-CoV-2 Infection
Source: Viruses. 2023 May 14;15(5):1166. doi: 10.3390/v15051166 (PMC10220522; doi:10.3390/v15051166)
Supplement: Supplementary file 1 [file viruses-15-01166-s001.zip]

Archive with 1 entries (1 files):
- viruses-2319290-supplementary.pdf
